# Supplementary material for: Saturated fatty acids induce lipotoxicity in lymphatic endothelial cells contributing to secondary lymphedema development
Source: EMBO Mol Med. 2025 Aug 4;17(9):2384–408. doi: 10.1038/s44321-025-00286-4 (PMC12423331; doi:10.1038/s44321-025-00286-4)
Supplement: Supplementary file 3 — Source data Fig. 1 [file 44321_2025_286_MOESM3_ESM.zip › Figure 1/1A/1A.xlsx]

## Sheet: Sheet1
	PUFA/SFA (PLs)
	Control	Lymphedema
	0.88	0.87
	0.83	0.79
	0.86	0.91
	0.95	0.83
	0.83	0.82
	0.88	0.63
	0.9	0.88
	0.88	0.79
	0.95	0.87
	0.94	0.87
	0.95	0.85
	0.99	0.91
	1	0.87
	0.92	0.81
	0.99	0.9
	0.94	0.74
	1.02	0.85
	0.95	0.92
	0.93	0.92
	1.05	0.79
	0.9	0.91
	1.02	0.91
		0.9
		0.97
		0.96
		0.99
		0.97
		0.93
		0.91
		0.85
		0.83
		0.96
		0.81
		0.8
		0.86
		0.97
		0.89
		0.99
		0.79
		0.94
		0.96
		0.97
		0.91
		0.87
		0.81
		0.92
		0.82
		0.83
		0.61
		0.9
		0.82
		0.89
		0.84
		0.78
		0.84
		0.82
		0.87
