# Supplementary material for: Saturated fatty acids induce lipotoxicity in lymphatic endothelial cells contributing to secondary lymphedema development
Source: EMBO Mol Med. 2025 Aug 4;17(9):2384–408. doi: 10.1038/s44321-025-00286-4 (PMC12423331; doi:10.1038/s44321-025-00286-4)
Supplement: Supplementary file 3 — Source data Fig. 1 [file 44321_2025_286_MOESM3_ESM.zip › Figure 1/1B/1B.xlsx]

## Sheet: Sheet1
	PUFA/SFA (TGs)
	Control	Lymphedema
	0.62	0.56
	0.95	0.51
	0.75	0.53
	1.37	0.59
	0.65	0.52
	0.29	0.41
	0.97	0.5
	0.57	0.36
	1	0.28
	0.72	0.74
	0.7	0.62
	0.66	0.39
	0.86	0.65
	0.54	0.52
	0.67	0.66
	0.67	0.76
	1.03	0.77
	0.76	0.89
	0.82	0.71
	1.2	0.56
	0.82	0.6
	0.69	0.65
		0.58
		0.9
		0.26
		0.37
		0.53
		0.93
		0.68
		0.55
		0.49
		0.75
		0.6
		1.34
		0.56
		0.35
		0.69
		0.43
		0.43
		0.47
		0.91
		0.53
		0.42
		0.56
		0.4
		1.36
		0.72
		0.55
		0.8
		0.65
		0.4
		0.73
		0.52
		0.4
		0.38
		0.56
		0.72
