# Supplementary material for: Saturated fatty acids induce lipotoxicity in lymphatic endothelial cells contributing to secondary lymphedema development
Source: EMBO Mol Med. 2025 Aug 4;17(9):2384–408. doi: 10.1038/s44321-025-00286-4 (PMC12423331; doi:10.1038/s44321-025-00286-4)
Supplement: Supplementary file 3 — Source data Fig. 1 [file 44321_2025_286_MOESM3_ESM.zip › Figure 1/1C/1C.xlsx]

## Sheet: Sheet1
	PUFA/SFA (CEs)
	Control	Lymphedema
	4.5	4.32
	4.57	4.29
	4.72	5.25
	5.66	4.08
	5.05	4.5
	4.85	2.27
	4.77	4.9
	3.87	3.28
	4.49	2.94
	3.95	3.65
	4.93	4.11
	4.19	3.93
	4.37	2.9
	3.95	3.48
	4.22	4.08
	4.69	2.66
	5.04	3.84
	4.45	3.13
	4.55	4.65
	5.38	2.97
	4.74	3.91
	4.15	4.37
		4.51
		4.85
		4.42
		5.04
		4.64
		3.9
		4.37
		3.34
		3.8
		4.89
		2.55
		2.85
		3.53
		3.61
		3.62
		4.68
		3.64
		5.39
		4.7
		4.75
		4.14
		4.83
		4.43
		5.44
		4.26
		2.85
		2.33
		5.47
		3.61
		5.6
		4.95
		3.19
		3.97
		4.32
		4.63
