# Supplementary material for: Saturated fatty acids induce lipotoxicity in lymphatic endothelial cells contributing to secondary lymphedema development
Source: EMBO Mol Med. 2025 Aug 4;17(9):2384–408. doi: 10.1038/s44321-025-00286-4 (PMC12423331; doi:10.1038/s44321-025-00286-4)
Supplement: Supplementary file 3 — Source data Fig. 1 [file 44321_2025_286_MOESM3_ESM.zip › Figure 1/1E/1E.xlsx]

## Sheet: Sheet1
	PUFA/SFA (PLs)
	Patient	BMI	PUFA/SFA (PLs)
	EB001LTR	27.01	0.87
	EB010LTR	35.34	0.79
	EB011LTR	28.03	0.91
	EB012LTR	29.86	0.83
	EB013LTR	32.89	0.82
	EB014LTR	50.12	0.63
	EB015LTR	31.97	0.88
	EB016LTR	33.75	0.79
	EB017LTR	38.9	0.87
	EB018LTR	30.75	0.87
	EB019LTR	44.06	0.85
	EB002LTR	41.59	0.91
	EB020LTR	32.89	0.87
	EB021LTR	34.33	0.81
	EB022LTR	27.41	0.9
	EB023LTR	21.16	0.74
	EB024LTR	27.11	0.85
	EB025LTR	21.44	0.92
	EB026LTR	25.32	0.92
	EB027LTR	35.08	0.79
	EB028LTR	37.53	0.91
	EB029LTR	57.3	0.91
	EB003LTR	40.25	0.9
	EB030LTR	23.32	0.97
	EB031LTR	24.7	0.96
	EB032LTR	32.3	0.99
	EB033LTR	23.42	0.97
	EB034LTR	26.25	0.93
	EB035LTR	29.73	0.91
	EB036LTR	29.46	0.85
	EB037LTR	56.72	0.83
	EB038LTR	45.43	0.96
	EB039LTR	25.89	0.81
	EB004LTR	24.84	0.8
	EB040LTR	24.22	0.86
	EB041LTR	41.12	0.97
	EB042LTR	35.3	0.89
	EB043LTR	29.13	0.99
	EB005LTR	34.31	0.79
	EB006LTR	59.13	0.94
	EB007LTR	23.75	0.96
	EB008LTR	31.79	0.97
	EB009LTR	24.2	0.91
	EB044LTR	25.86	0.87
	EB045LTR	58.51	0.81
	EB046LTR	24.86	0.92
	EB047LTR	57.53	0.82
	EB048LTR	40.06	0.83
	EB049LTR	41.52	0.61
	EB050LTR	27.89	0.9
	EB051LTR	27.99	0.82
	EB052LTR	28.28	0.89
	EB053LTR	23.23	0.84
	EB054LTR	34.4	0.78
	EB055LTR	32.5	0.84
	EB056LTR	26.2	0.82
	EB057LTR	26.8	0.87
