# Supplementary material for: Saturated fatty acids induce lipotoxicity in lymphatic endothelial cells contributing to secondary lymphedema development
Source: EMBO Mol Med. 2025 Aug 4;17(9):2384–408. doi: 10.1038/s44321-025-00286-4 (PMC12423331; doi:10.1038/s44321-025-00286-4)
Supplement: Supplementary file 4 — Source data Fig. 2 [file 44321_2025_286_MOESM4_ESM.zip]

Archive with 81 entries (68 files):
- Figure 2/
- Figure 2/2A/
- Figure 2/2A/CD LE.tif
- Figure 2/2A/CD Sham.tif
- Figure 2/2A/HFD LE.tif
- Figure 2/2A/HFD Sham.tif
- Figure 2/2A/HSFD LE.tif
- Figure 2/2A/HSFD Sham.tif
- Figure 2/2B/
- Figure 2/2B/CD LE.tif
- Figure 2/2B/CD Sham.tif
- Figure 2/2B/HFD LE.tif
- Figure 2/2B/HFD Sham.tif
- Figure 2/2B/HSFD LE.tif
- Figure 2/2B/HSFD Sham.tif
- Figure 2/2C/
- Figure 2/2C/2C.xlsx
- Figure 2/2D/
- Figure 2/2D/CD/
- Figure 2/2D/CD/CHOP_CD_LE_CHOP.tif
- Figure 2/2D/CD/CHOP_CD_LE_DAPI.tif
- Figure 2/2D/CD/CHOP_CD_LE_LYVE-1.tif
- Figure 2/2D/CD/CHOP_CD_LE_Merged.tif
- Figure 2/2D/CD/CHOP_CD_Sham_CHOP.tif
- Figure 2/2D/CD/CHOP_CD_Sham_DAPI.tif
- Figure 2/2D/CD/CHOP_CD_Sham_LYVE-1.tif
- Figure 2/2D/CD/CHOP_CD_Sham_Merged.tif
- Figure 2/2D/CD/sXBP-1_CD_LE_DAPI.tif
- Figure 2/2D/CD/sXBP-1_CD_LE_LYVE-1.tif
- Figure 2/2D/CD/sXBP-1_CD_LE_Merged.tif
- Figure 2/2D/CD/sXBP-1_CD_LE_sXBP-1.tif
- Figure 2/2D/CD/sXBP-1_CD_Sham_DAPI.tif
- Figure 2/2D/CD/sXBP-1_CD_Sham_LYVE-1.tif
- Figure 2/2D/CD/sXBP-1_CD_Sham_Merged.tif
- Figure 2/2D/CD/sXBP-1_CD_Sham_sXBP-1.tif
- Figure 2/2D/CD/TUNEL_CD_LE_DAPI.tif
- Figure 2/2D/CD/TUNEL_CD_LE_LEVY-1.tif
- Figure 2/2D/CD/TUNEL_CD_LE_Merged.tif
- Figure 2/2D/CD/TUNEL_CD_LE_TUNEL.tif
- Figure 2/2D/CD/TUNEL_CD_Sham_DAPI.tif
- Figure 2/2D/CD/TUNEL_CD_Sham_LYVE-1.tif
- Figure 2/2D/CD/TUNEL_CD_Sham_Merged.tif
- Figure 2/2D/CD/TUNEL_CD_Sham_TUNEL.tif
- Figure 2/2D/HSFD/
- Figure 2/2D/HSFD/CHOP_HSFD_LE_CHOP.tif
- Figure 2/2D/HSFD/CHOP_HSFD_LE_DAPI.tif
- Figure 2/2D/HSFD/CHOP_HSFD_LE_LYVE-1.tif
- Figure 2/2D/HSFD/CHOP_HSFD_LE_Merged.tif
- Figure 2/2D/HSFD/CHOP_HSFD_Sham_CHOP.tif
- Figure 2/2D/HSFD/CHOP_HSFD_Sham_DAPI.tif
- Figure 2/2D/HSFD/CHOP_HSFD_Sham_LYVE-1.tif
- Figure 2/2D/HSFD/CHOP_HSFD_Sham_Merged.tif
- Figure 2/2D/HSFD/sXBP-1_HSFD_LE_DAPI.tif
- Figure 2/2D/HSFD/sXBP-1_HSFD_LE_LEVY-1.tif
- Figure 2/2D/HSFD/sXBP-1_HSFD_LE_Merged.tif
- Figure 2/2D/HSFD/sXBP-1_HSFD_LE_sXBP-1.tif
- Figure 2/2D/HSFD/sXBP-1_HSFD_Sham_DAPI.tif
- Figure 2/2D/HSFD/sXBP-1_HSFD_Sham_LYVE-1.tif
- Figure 2/2D/HSFD/sXBP-1_HSFD_Sham_Merged.tif
- Figure 2/2D/HSFD/sXBP-1_HSFD_Sham_sXBP-1.tif
- Figure 2/2D/HSFD/TUNEL_HSFD_LE_DAPI.tif
- Figure 2/2D/HSFD/TUNEL_HSFD_LE_LYVE-1.tif
- Figure 2/2D/HSFD/TUNEL_HSFD_LE_Merged.tif
- Figure 2/2D/HSFD/TUNEL_HSFD_LE_TUNEL.tif
- Figure 2/2D/HSFD/TUNEL_HSFD_Sham_DAPI.tif
- Figure 2/2D/HSFD/TUNEL_HSFD_Sham_LYVE-1.tif
- Figure 2/2D/HSFD/TUNEL_HSFD_Sham_Merged.tif
- Figure 2/2D/HSFD/TUNEL_HSFD_Sham_TUNEL.tif
- Figure 2/2D/README.txt
- Figure 2/2E/
- Figure 2/2E/2E.xlsx
- Figure 2/2F/
- Figure 2/2F/2F.xlsx
- Figure 2/2G/
- Figure 2/2G/2G.xlsx
- Figure 2/2H/
- Figure 2/2H/2H.xlsx
- Figure 2/2I/
- Figure 2/2I/2I.xlsx
- Figure 2/2J/
- Figure 2/2J/2J.xlsx
