# Supplementary material for: Saturated fatty acids induce lipotoxicity in lymphatic endothelial cells contributing to secondary lymphedema development
Source: EMBO Mol Med. 2025 Aug 4;17(9):2384–408. doi: 10.1038/s44321-025-00286-4 (PMC12423331; doi:10.1038/s44321-025-00286-4)
Supplement: Supplementary file 4 — Source data Fig. 2 [file 44321_2025_286_MOESM4_ESM.zip › Figure 2/2C/2C.xlsx]

## Sheet: Sheet1
		Change in Tail Volume (%)
	Days	Sham CD					Sham HFD					Sham HSFD					Lymphedema CD					Lymphedema HFD					Lymphedema HSFD
	0	0	0	0	0	0	0	0	0	0	0	0	0	0	0	0	0	0	0	0	0	0	0	0	0	0	0	0	0	0	0
	2	0.5	5.99	13.62	4.67	6.2	6.4	4.49	8.42	9.27	4.2	7.6	7.19	8.42	9.27	5.9	11.61	28.84	18.51	21.53	21.06	29.61	58.84	38.51	31.53	41.06	35.61	64.84	44.51	37.53	47.06
	4	0.19	12.17	6.71	9.21	7.07	7.45	10.67	10.51	13.81	5.07	8.65	11.37	9.51	11.81	6.77	15.76	43.73	29.33	23.68	67.29	31.35	95.85	68.82	43.46	84.65	47.35	141.85	74.82	59.46	90.65
	6	4.68	15.94	14.3	14.31	12.31	8.48	14.44	11.1	18.91	10.31	9.68	17.14	11.1	18.91	12.01	21.35	107.85	68.82	43.46	84.65	45.01	154.87	94.59	87.78	132.98	81.01	160.87	120.59	93.78	158.98
	8	7.68	18.89	15.07	17.92	15.93	11.94	21.55	12.87	22.52	13.93	13.14	24.25	12.87	22.52	15.63	69.53	126.72	82.48	60.21	111.38	102.12	175.63	151.27	113.75	189.16	108.12	181.63	157.27	119.75	195.16
	10	9.76	18.19	18.05	24.93	20.41	13.46	27.39	14.85	29.53	18.41	14.66	30.09	14.85	29.53	20.11	95.01	154.87	114.59	87.78	132.98	113.97	186.25	180.22	115.99	192.05	119.97	192.25	186.22	121.99	198.05
	12	12.44	16.28	23.32	25.17	24.3	18.79	34.78	20.12	29.77	22.3	19.99	37.48	20.12	29.77	24	116.84	181.66	166.7	112.41	157.72	128.49	191.35	191.47	138.74	200.39	134.49	197.35	197.47	144.74	206.39
	14	16.74	15.54	24.1	31.42	21.45	20.47	44.04	28.9	36.02	29.45	21.67	46.74	28.9	36.02	31.15	122.12	195.63	191.27	113.75	189.16	144.91	199.37	201.57	154.87	203.94	150.91	205.37	207.57	160.87	209.94
	16	27.01	14.58	32.1	31.42	21.71	21.99	45.08	28.9	36.02	29.71	23.19	57.78	28.9	36.02	31.41	123.15	200.77	201.86	116.24	191.85	140.46	200.64	200.64	175.94	205.49	156.46	206.64	208.64	181.94	211.49
	18	26.99	14.81	33.01	30.02	21.96	22.32	46.31	29.81	34.62	29.96	23.52	59.01	29.81	34.62	31.66	123.97	201.25	200.22	115.99	192.05	130.89	200.87	200.79	178.45	205.79	166.89	216.87	217.79	200.45	211.79
	20	26.05	14.17	33.01	30.02	21.72	23.47	46.31	29.81	34.62	29.72	24.67	59.01	29.81	34.62	31.42	120.83	199.24	198.33	111.94	188.45	127.11	181.76	201.35	199.41	207.14	167.11	206.76	207.35	205.41	213.14
	22	25.91	6.7	33.01	25.02	21.41	21.45	45.2	29.81	34.62	29.41	22.65	52.9	29.81	34.62	31.11	118.49	197.35	195.47	108.74	185.39	125.47	174.36	195.47	184.36	206.39	167.47	207.36	207.47	205.36	216.39
	24	15.87	6.35	30.21	20.07	20.63	20.78	44.85	27.01	34.67	28.63	21.98	47.55	27.01	34.67	30.33	106.54	175.11	184.02	105.36	172.47	121.67	158.14	190.36	149.32	187.36	168.67	206.14	205.36	205.32	216.36
	26	15.23	5.31	30.1	20.16	20.2	19.69	43.81	26.9	34.76	28.2	20.89	46.51	26.9	34.76	29.9	94.91	163.37	152.57	104.87	159.94	108.46	104.63	184.79	134.36	157.56	148.46	206.63	201.79	203.36	210.56
	28	14.95	5.24	28.4	20.47	20.27	18.47	45.74	25.2	35.07	28.27	19.67	48.44	25.2	30.07	28.97	81.99	151.79	110.74	102.33	138.17	92.11	102.45	171.32	122.64	107.11	108.11	200.45	200.32	191.64	208.11
