# Supplementary material for: Saturated fatty acids induce lipotoxicity in lymphatic endothelial cells contributing to secondary lymphedema development
Source: EMBO Mol Med. 2025 Aug 4;17(9):2384–408. doi: 10.1038/s44321-025-00286-4 (PMC12423331; doi:10.1038/s44321-025-00286-4)
Supplement: Supplementary file 4 — Source data Fig. 2 [file 44321_2025_286_MOESM4_ESM.zip › Figure 2/2D/README.txt]

This folder contains representative images used in the immunohistochemistry (IHC) analyses presented in the manuscript. 
Fluorescence image acquisition was performed using fixed settings across all experimental groups. Exposure time, gain, and laser power for each fluorophore channel were initially calibrated using control tissues exhibiting the highest expected signal intensity. These standardized settings were then applied consistently to all samples within a given experiment to avoid acquisition-related bias and enable reliable comparative analysis.
For figure presentation purposes only, uniform brightness and contrast adjustments were applied to the images to improve visualization of relevant structures. These changes did not alter the underlying raw data or affect any quantitative analysis. 
