# Supplementary material for: Saturated fatty acids induce lipotoxicity in lymphatic endothelial cells contributing to secondary lymphedema development
Source: EMBO Mol Med. 2025 Aug 4;17(9):2384–408. doi: 10.1038/s44321-025-00286-4 (PMC12423331; doi:10.1038/s44321-025-00286-4)
Supplement: Supplementary file 4 — Source data Fig. 2 [file 44321_2025_286_MOESM4_ESM.zip › Figure 2/2E/2E.xlsx]

## Sheet: Sheet1
		sXBP-1+ LYVE-1+ Pearson Correlation Coefficent
		Sham					Lymphedema
	CD	0.1992	0.154225	0.18626	0.05028	0.08815	0.0987625	0.199643	0.197811	0.183737	0.09732
	HSFD	0.19346	0.0997889	0.199067	0.0992857		0.497318	0.298385	0.399117	0.469037
