# Supplementary material for: Saturated fatty acids induce lipotoxicity in lymphatic endothelial cells contributing to secondary lymphedema development
Source: EMBO Mol Med. 2025 Aug 4;17(9):2384–408. doi: 10.1038/s44321-025-00286-4 (PMC12423331; doi:10.1038/s44321-025-00286-4)
Supplement: Supplementary file 4 — Source data Fig. 2 [file 44321_2025_286_MOESM4_ESM.zip › Figure 2/2F/2F.xlsx]

## Sheet: Sheet1
		CHOP+ LYVE-1+ Pearson Correlation Coefficent
		Sham					Lymphedema
	CD	0.121	0.151	0.052	0.077	0.54	0.295	0.047	0.099	0.067	0.109
	HSFD	0.241	0.063	0.079	0.061		0.631	0.745	0.734	0.884
