# Supplementary material for: Saturated fatty acids induce lipotoxicity in lymphatic endothelial cells contributing to secondary lymphedema development
Source: EMBO Mol Med. 2025 Aug 4;17(9):2384–408. doi: 10.1038/s44321-025-00286-4 (PMC12423331; doi:10.1038/s44321-025-00286-4)
Supplement: Supplementary file 4 — Source data Fig. 2 [file 44321_2025_286_MOESM4_ESM.zip › Figure 2/2G/2G.xlsx]

## Sheet: Sheet1
		TUNEL+ LYVE-1+ Pearson Correlation Coefficent
		Sham					Lymphedema
	CD	0.144	0.149	0.207	0.167	0.241	0.216	0.344	0.273	0.119	0.216
	HSFD	0.213	0.149	0.217	0.117		0.69	0.728	0.711	0.598
