# Supplementary material for: Saturated fatty acids induce lipotoxicity in lymphatic endothelial cells contributing to secondary lymphedema development
Source: EMBO Mol Med. 2025 Aug 4;17(9):2384–408. doi: 10.1038/s44321-025-00286-4 (PMC12423331; doi:10.1038/s44321-025-00286-4)
Supplement: Supplementary file 4 — Source data Fig. 2 [file 44321_2025_286_MOESM4_ESM.zip › Figure 2/2H/2H.xlsx]

## Sheet: Sheet1
		Perilymphatic sXBP-1+ (% area)
		Sham					Lymphedema
	CD	1.707	1.472	0.802	1.32	0.694	3.464	1.028	1.531	2.405	5.041
	HSFD	0.539	1.046	0.664	0.495		6.101	4.769	6.254	8.626
