# Supplementary material for: Saturated fatty acids induce lipotoxicity in lymphatic endothelial cells contributing to secondary lymphedema development
Source: EMBO Mol Med. 2025 Aug 4;17(9):2384–408. doi: 10.1038/s44321-025-00286-4 (PMC12423331; doi:10.1038/s44321-025-00286-4)
Supplement: Supplementary file 4 — Source data Fig. 2 [file 44321_2025_286_MOESM4_ESM.zip › Figure 2/2I/2I.xlsx]

## Sheet: Sheet1
		Perilymphatic CHOP+ (% area)
		Sham					Lymphedema
	CD	3.59	5.02	3.1	8.14	2.64	9.98	5.72	1.83	4.82	10.12
	HSFD	5.41	15.95	9.17	6.55		18.94	27.13	19.64	15.12
