# Supplementary material for: Saturated fatty acids induce lipotoxicity in lymphatic endothelial cells contributing to secondary lymphedema development
Source: EMBO Mol Med. 2025 Aug 4;17(9):2384–408. doi: 10.1038/s44321-025-00286-4 (PMC12423331; doi:10.1038/s44321-025-00286-4)
Supplement: Supplementary file 4 — Source data Fig. 2 [file 44321_2025_286_MOESM4_ESM.zip › Figure 2/2J/2J.xlsx]

## Sheet: Sheet1
		Perilymphatic TUNEL+ (% area)
		Sham					Lymphedema
	CD	12.13	14.75	13.46	12.49	15.76	16.79	24.67	15.49	15.78	17.46
	HSFD	14.97	12.65	12.64	14.67		22.4	20.46	28.46	27.13
