# Supplementary material for: Saturated fatty acids induce lipotoxicity in lymphatic endothelial cells contributing to secondary lymphedema development
Source: EMBO Mol Med. 2025 Aug 4;17(9):2384–408. doi: 10.1038/s44321-025-00286-4 (PMC12423331; doi:10.1038/s44321-025-00286-4)
Supplement: Supplementary file 5 — Source data Fig. 3 [file 44321_2025_286_MOESM5_ESM.zip]

Archive with 23 entries (16 files):
- Figure 3/
- Figure 3/3A/
- Figure 3/3A/3A.xlsx
- Figure 3/3B/
- Figure 3/3B/3B.xlsx
- Figure 3/3C/
- Figure 3/3C/3C.xlsx
- Figure 3/3C/AnnexinV7AAD_HDLECs 24h_SA10uM.fcs
- Figure 3/3C/AnnexinV7AAD_HDLECs 24h_SA1uM.fcs
- Figure 3/3C/AnnexinV7AAD_HDLECs 24h_vehicle control.fcs
- Figure 3/3D/
- Figure 3/3D/3D.xlsx
- Figure 3/3D/MITOSOX_HDLECs 24h_SA10uM.fcs
- Figure 3/3D/MITOSOX_HDLECs 24h_SA1uM.fcs
- Figure 3/3D/MITOSOX_HDLECs 24h_vehicle control.fcs
- Figure 3/3E/
- Figure 3/3E/3E.xlsx
- Figure 3/3E/DHE_HDLECs 24h_SA10uM.fcs
- Figure 3/3E/DHE_HDLECs 24h_SA1uM.fcs
- Figure 3/3E/DHE_HDLECs 24h_vehicle control.fcs
- Figure 3/3E/~$3E.xlsx
- Figure 3/3F/
- Figure 3/3F/3F.xlsx
