# Supplementary material for: Saturated fatty acids induce lipotoxicity in lymphatic endothelial cells contributing to secondary lymphedema development
Source: EMBO Mol Med. 2025 Aug 4;17(9):2384–408. doi: 10.1038/s44321-025-00286-4 (PMC12423331; doi:10.1038/s44321-025-00286-4)
Supplement: Supplementary file 5 — Source data Fig. 3 [file 44321_2025_286_MOESM5_ESM.zip › Figure 3/3A/3A.xlsx]

## Sheet: Sheet1
	Cell death % (Trypan blue+)
	Vehicle	SA 1 µM	SA 10 µM	SA 50 µM	SA 100 µM
	8.6	11.7	26.8	58	80.7
	9.3	12.9	28.3	55.8	71
	10.2	15.5	21.2	61.8	76.5
