# Supplementary material for: Saturated fatty acids induce lipotoxicity in lymphatic endothelial cells contributing to secondary lymphedema development
Source: EMBO Mol Med. 2025 Aug 4;17(9):2384–408. doi: 10.1038/s44321-025-00286-4 (PMC12423331; doi:10.1038/s44321-025-00286-4)
Supplement: Supplementary file 5 — Source data Fig. 3 [file 44321_2025_286_MOESM5_ESM.zip › Figure 3/3B/3B.xlsx]

## Sheet: Sheet1
		Cell death % (Trypan blue+)
		HUVECs			HDMECs			HDLECs
	Vehicle	10.9	5.4	9.7	8.57143	5.07937	5.95533	8.6	9.3	10.2
	SA 10 µM	14.3	14.5	23.8	17.1296	10.3734	8.97833	34.8	35.7	38.8
	PA 250 µM	41.8	33.1	31.9	32.9787	33.0739	32.0312	46.3	49.7	41.4
