# Supplementary material for: Saturated fatty acids induce lipotoxicity in lymphatic endothelial cells contributing to secondary lymphedema development
Source: EMBO Mol Med. 2025 Aug 4;17(9):2384–408. doi: 10.1038/s44321-025-00286-4 (PMC12423331; doi:10.1038/s44321-025-00286-4)
Supplement: Supplementary file 5 — Source data Fig. 3 [file 44321_2025_286_MOESM5_ESM.zip › Figure 3/3D/3D.xlsx]

## Sheet: Sheet1
	% MitoSOX+
	Vehicle			SA 1 µM			SA 10 µM
	0.7	0.73	25.9	28.5	28.4	17.2	63.5	57	60.7
