# Supplementary material for: Saturated fatty acids induce lipotoxicity in lymphatic endothelial cells contributing to secondary lymphedema development
Source: EMBO Mol Med. 2025 Aug 4;17(9):2384–408. doi: 10.1038/s44321-025-00286-4 (PMC12423331; doi:10.1038/s44321-025-00286-4)
Supplement: Supplementary file 5 — Source data Fig. 3 [file 44321_2025_286_MOESM5_ESM.zip › Figure 3/3E/3E.xlsx]

## Sheet: Sheet1
	% DHE+
	Vehicle				SA 1 µM			SA 10 µM
	9.3	9.35	9.29	7.27	30.2	28.6	10.7	35.4	50	35.4	50
