# Supplementary material for: Saturated fatty acids induce lipotoxicity in lymphatic endothelial cells contributing to secondary lymphedema development
Source: EMBO Mol Med. 2025 Aug 4;17(9):2384–408. doi: 10.1038/s44321-025-00286-4 (PMC12423331; doi:10.1038/s44321-025-00286-4)
Supplement: Supplementary file 5 — Source data Fig. 3 [file 44321_2025_286_MOESM5_ESM.zip › Figure 3/3F/3F.xlsx]

## Sheet: Sheet1
	Cell death % (Trypan blue+)
	Vehicle	α-Tocopherol	SA	α-Tocopherol + SA
	5.4	6.1	16.4	12.4
	7.5	3.4	25.7	19.6
	9.1	9.7	37.1	11.9
