# Supplementary material for: Saturated fatty acids induce lipotoxicity in lymphatic endothelial cells contributing to secondary lymphedema development
Source: EMBO Mol Med. 2025 Aug 4;17(9):2384–408. doi: 10.1038/s44321-025-00286-4 (PMC12423331; doi:10.1038/s44321-025-00286-4)
Supplement: Supplementary file 6 — Source data Fig. 4 [file 44321_2025_286_MOESM6_ESM.zip]

Archive with 27 entries (21 files):
- Figure 4/
- Figure 4/4A/
- Figure 4/4A/8-OHdG_CD_LE_8-OHdG.tif
- Figure 4/4A/8-OHdG_CD_LE_DAPI.tif
- Figure 4/4A/8-OHdG_CD_LE_LYVE-1.tif
- Figure 4/4A/8-OHdG_CD_LE_Merged.tif
- Figure 4/4A/8-OHdG_CD_Sham_8-OHdG.tif
- Figure 4/4A/8-OHdG_CD_Sham_DAPI.tif
- Figure 4/4A/8-OHdG_CD_Sham_LYVE-1.tif
- Figure 4/4A/8-OHdG_CD_Sham_Merged.tif
- Figure 4/4A/8-OHdG_HSFD_LE_8-OHdG.tif
- Figure 4/4A/8-OHdG_HSFD_LE_DAPI.tif
- Figure 4/4A/8-OHdG_HSFD_LE_LYVE-1.tif
- Figure 4/4A/8-OHdG_HSFD_LE_Merged.tif
- Figure 4/4A/8-OHdG_HSFD_Sham_8-OHdG.tif
- Figure 4/4A/8-OHdG_HSFD_Sham_DAPI.tif
- Figure 4/4A/8-OHdG_HSFD_Sham_LYVE-1.tif
- Figure 4/4A/8-OHdG_HSFD_Sham_Merged.tif
- Figure 4/4A/README.txt
- Figure 4/4B/
- Figure 4/4B/4B.xlsx
- Figure 4/4C/
- Figure 4/4C/4C.xlsx
- Figure 4/4D/
- Figure 4/4D/4D.xlsx
- Figure 4/4E/
- Figure 4/4E/4E.xlsx
