# Supplementary material for: Saturated fatty acids induce lipotoxicity in lymphatic endothelial cells contributing to secondary lymphedema development
Source: EMBO Mol Med. 2025 Aug 4;17(9):2384–408. doi: 10.1038/s44321-025-00286-4 (PMC12423331; doi:10.1038/s44321-025-00286-4)
Supplement: Supplementary file 6 — Source data Fig. 4 [file 44321_2025_286_MOESM6_ESM.zip › Figure 4/4B/4B.xlsx]

## Sheet: Sheet1
		8-OHdG+ LYVE-1+ Pearson Correlation Coefficent
		Sham					Lymphedema
	CD	0.2918	0.1804	0.262	0.1628	0.2128	0.3144	0.2366	0.2964	0.2024	0.12
	HSFD	0.2082	0.1834	0.331	0.1692		0.5426	0.3928	0.6024	0.4298
