# Supplementary material for: Saturated fatty acids induce lipotoxicity in lymphatic endothelial cells contributing to secondary lymphedema development
Source: EMBO Mol Med. 2025 Aug 4;17(9):2384–408. doi: 10.1038/s44321-025-00286-4 (PMC12423331; doi:10.1038/s44321-025-00286-4)
Supplement: Supplementary file 6 — Source data Fig. 4 [file 44321_2025_286_MOESM6_ESM.zip › Figure 4/4D/4D.xlsx]

## Sheet: Sheet1
	% MitoSOX+
	Vehicle			SA 1 µM			SA 10 µM			H2O2 + Vehicle			H2O2 + SA 1 µM			H2O2 + SA 10 µM
	0.7	0.73	35.9	28.5	28.4	17.2	63.5	57	60.7	61.6	53.5	56	68.3	66	53.9	90.8	93	86.4
