# Supplementary material for: Saturated fatty acids induce lipotoxicity in lymphatic endothelial cells contributing to secondary lymphedema development
Source: EMBO Mol Med. 2025 Aug 4;17(9):2384–408. doi: 10.1038/s44321-025-00286-4 (PMC12423331; doi:10.1038/s44321-025-00286-4)
Supplement: Supplementary file 6 — Source data Fig. 4 [file 44321_2025_286_MOESM6_ESM.zip › Figure 4/4E/4E.xlsx]

## Sheet: Sheet1
	% DHE+
	Vehicle				SA 1 µM			SA 10 µM				H2O2 + Vehicle			H2O2 + SA 1 µM				H2O2 + SA 10 µM
	9.3	9.35	9.29	7.27	30.2	28.6	10.7	35.4	50	35.4	50	50.4	12.8	31.6	62.5	68.8	62.5	68.8	71.6	88.8	71.6	88.8
