# Supplementary material for: Saturated fatty acids induce lipotoxicity in lymphatic endothelial cells contributing to secondary lymphedema development
Source: EMBO Mol Med. 2025 Aug 4;17(9):2384–408. doi: 10.1038/s44321-025-00286-4 (PMC12423331; doi:10.1038/s44321-025-00286-4)
Supplement: Supplementary file 7 — Source data Fig. 5 [file 44321_2025_286_MOESM7_ESM.zip]

Archive with 43 entries (33 files):
- Figure 5/
- Figure 5/5A/
- Figure 5/5A/5A.xlsx
- Figure 5/5B/
- Figure 5/5B/5B.xlsx
- Figure 5/5C/
- Figure 5/5C/CHOP_HSFD-CD_LE_CHOP.tif
- Figure 5/5C/CHOP_HSFD-CD_LE_DAPI.tif
- Figure 5/5C/CHOP_HSFD-CD_LE_LYVE-1.tif
- Figure 5/5C/CHOP_HSFD-CD_LE_Merged.tif
- Figure 5/5C/CHOP_HSFD_LE_DAPI.tif
- Figure 5/5C/CHOP_HSFD_LE_LYVE-1.tif
- Figure 5/5C/CHOP_HSFD_LE_Merged.tif
- Figure 5/5C/CHOP_HSFD_LE_sXBP-1.tif
- Figure 5/5C/README.txt
- Figure 5/5C/sXBP-1_HSFD-CD_LE_DAPI.tif
- Figure 5/5C/sXBP-1_HSFD-CD_LE_LYVE-1.tif
- Figure 5/5C/sXBP-1_HSFD-CD_LE_Merged.tif
- Figure 5/5C/sXBP-1_HSFD-CD_LE_sXBP-1.tif
- Figure 5/5C/sXBP-1_HSFD_LE_DAPI.tif
- Figure 5/5C/sXBP-1_HSFD_LE_LYVE-1.tif
- Figure 5/5C/sXBP-1_HSFD_LE_Merged.tif
- Figure 5/5C/sXBP-1_HSFD_LE_sXBP-1.tif
- Figure 5/5C/TUNEL_HSFD-CD_LE_DAPI.tif
- Figure 5/5C/TUNEL_HSFD-CD_LE_LYVE-1.tif
- Figure 5/5C/TUNEL_HSFD-CD_LE_Merged.tif
- Figure 5/5C/TUNEL_HSFD-CD_LE_TUNEL.tif
- Figure 5/5C/TUNEL_HSFD_LE_DAPI.tif
- Figure 5/5C/TUNEL_HSFD_LE_LYVE-1.tif
- Figure 5/5C/TUNEL_HSFD_LE_Merged.tif
- Figure 5/5C/TUNEL_HSFD_LE_sXBP-1.tif
- Figure 5/5D/
- Figure 5/5D/5D.xlsx
- Figure 5/5E/
- Figure 5/5E/5E.xlsx
- Figure 5/5F/
- Figure 5/5F/5F.xlsx
- Figure 5/5G/
- Figure 5/5G/5G.xlsx
- Figure 5/5H/
- Figure 5/5H/5H.xlsx
- Figure 5/5I/
- Figure 5/5I/5I.xlsx
