# Supplementary material for: Saturated fatty acids induce lipotoxicity in lymphatic endothelial cells contributing to secondary lymphedema development
Source: EMBO Mol Med. 2025 Aug 4;17(9):2384–408. doi: 10.1038/s44321-025-00286-4 (PMC12423331; doi:10.1038/s44321-025-00286-4)
Supplement: Supplementary file 7 — Source data Fig. 5 [file 44321_2025_286_MOESM7_ESM.zip › Figure 5/5A/5A.xlsx]

## Sheet: Sheet1
		Change in Tail Volume (%)
	Day	CD					HSFD					HSFD → CD
	0	0	0	0	0	0	0	0	0	0	0	0	0	0	0	0
	2	12.98	26.21	16.43	19.66	18.82	58.61	42.21	35.61	64.84	37.53	50.23	11.02	22.68	19.08	25.75
	4	27.13	37.03	28.58	65.89	39.66	60.35	72.52	47.35	141.85	59.46	74.6	37.14	56.34	42.74	52.71
	6	52.72	66.52	48.36	83.25	62.71	74.01	118.29	81.01	160.87	93.78	90.94	67.19	108.73	55.13	80.5
	8	70.9	100.18	55.11	109.98	84.04	101.12	154.97	108.12	181.63	119.75	124.88	88.51	137.45	83.85	108.67
	10	96.38	122.29	82.68	131.58	108.23	122.97	183.92	119.97	192.25	121.99	156.11	94.11	157.24	103.64	127.78
	12	118.21	174.4	107.31	156.32	139.06	137.49	195.17	134.49	197.35	144.74	165.92	101.11	165.41	131.81	141.06
	14	123.49	198.97	108.65	187.76	154.72	143.91	205.27	150.91	205.37	160.87	178.14	104.22	174.47	140.87	149.43
	16	124.52	209.56	111.14	190.45	158.92	149.46	206.34	156.46	206.64	181.94	181.55	105.29	175.64	162.04	156.13
	18	125.34	207.92	110.89	190.65	158.7	159.89	205.49	166.89	216.87	200.45	191.88	119.12	185.33	151.73	162.02
	20	122.2	206.03	106.84	187.05	155.53	160.11	205.05	167.11	206.76	205.41	186.94	116.38	175.06	151.46	157.46
	22	119.86	203.17	103.64	183.99	152.67	165.47	205.17	167.47	207.36	205.36	187.42	106.42	175.42	141.82	152.77
	24	107.91	191.72	100.26	171.07	142.74	159.67	203.06	168.67	206.14	205.32	187.41	105.34	163.75	130.15	146.66
	26	96.28	160.27	99.77	158.54	128.72	151.46	199.49	148.46	206.63	203.36	177.55	102.58	142.21	128.61	137.74
	28	83.36	118.44	97.23	136.77	108.95	151.11	198.02	128.11	200.45	191.64	154.28	95.98	138.39	95.79	123.36
