# Supplementary material for: Saturated fatty acids induce lipotoxicity in lymphatic endothelial cells contributing to secondary lymphedema development
Source: EMBO Mol Med. 2025 Aug 4;17(9):2384–408. doi: 10.1038/s44321-025-00286-4 (PMC12423331; doi:10.1038/s44321-025-00286-4)
Supplement: Supplementary file 7 — Source data Fig. 5 [file 44321_2025_286_MOESM7_ESM.zip › Figure 5/5B/5B.xlsx]

## Sheet: Sheet1
	Change in Tail Volume (%)
	CD	HSFD	HSFD → CD
	83.36	151.11	154.28
	118.44	198.02	95.98
	97.23	128.11	138.39
	136.77	200.45	95.79
	108.95	191.64	123.36
