# Supplementary material for: Saturated fatty acids induce lipotoxicity in lymphatic endothelial cells contributing to secondary lymphedema development
Source: EMBO Mol Med. 2025 Aug 4;17(9):2384–408. doi: 10.1038/s44321-025-00286-4 (PMC12423331; doi:10.1038/s44321-025-00286-4)
Supplement: Supplementary file 7 — Source data Fig. 5 [file 44321_2025_286_MOESM7_ESM.zip › Figure 5/5D/5D.xlsx]

## Sheet: Sheet1
	sXBP-1+ LYVE-1+ Pearson Correlation Coefficent
	CD	HSFD	HSFD → CD
	0.155455	0.397318	0.15
	0.0996429	0.298385	0.18
	0.297811	0.299117	0.25
	0.0837375	0.369038	0.16
	0.09732	0.352235	0.267464
