# Supplementary material for: Saturated fatty acids induce lipotoxicity in lymphatic endothelial cells contributing to secondary lymphedema development
Source: EMBO Mol Med. 2025 Aug 4;17(9):2384–408. doi: 10.1038/s44321-025-00286-4 (PMC12423331; doi:10.1038/s44321-025-00286-4)
Supplement: Supplementary file 7 — Source data Fig. 5 [file 44321_2025_286_MOESM7_ESM.zip › Figure 5/5E/5E.xlsx]

## Sheet: Sheet1
	CHOP+ LYVE-1+ Pearson Correlation Coefficent
	CD	HSFD	HSFD → CD
	0.198763	0.397318	0.25
	0.199643	0.898385	0.12
	0.0978111	0.799117	0.25
	0.183737	0.469037	0.19
	0.19732	0.540964	0.2025
