# Supplementary material for: Saturated fatty acids induce lipotoxicity in lymphatic endothelial cells contributing to secondary lymphedema development
Source: EMBO Mol Med. 2025 Aug 4;17(9):2384–408. doi: 10.1038/s44321-025-00286-4 (PMC12423331; doi:10.1038/s44321-025-00286-4)
Supplement: Supplementary file 7 — Source data Fig. 5 [file 44321_2025_286_MOESM7_ESM.zip › Figure 5/5F/5F.xlsx]

## Sheet: Sheet1
	TUNEL+LYVE-1+ Pearson Correlation Coefficent
	CD	HSFD	HSFD → CD
	0.198763	0.397318	0.25
	0.0996429	0.598385	0.18
	0.197811	0.699117	0.15
	0.0837375	0.369038	0.36
	0.08732	0.565964	0.31
