# Supplementary material for: Saturated fatty acids induce lipotoxicity in lymphatic endothelial cells contributing to secondary lymphedema development
Source: EMBO Mol Med. 2025 Aug 4;17(9):2384–408. doi: 10.1038/s44321-025-00286-4 (PMC12423331; doi:10.1038/s44321-025-00286-4)
Supplement: Supplementary file 7 — Source data Fig. 5 [file 44321_2025_286_MOESM7_ESM.zip › Figure 5/5G/5G.xlsx]

## Sheet: Sheet1
	Perilymphatic sXBP-1+ (% area)
	CD	HSFD	HSFD → CD
	2.464	8.94	5.82288
	1.028	7.13	1.7926
	1.531	9.64	2.1529
	2.405	5.12	1.2365
	2.041	11.98	5.73857
