# Supplementary material for: Saturated fatty acids induce lipotoxicity in lymphatic endothelial cells contributing to secondary lymphedema development
Source: EMBO Mol Med. 2025 Aug 4;17(9):2384–408. doi: 10.1038/s44321-025-00286-4 (PMC12423331; doi:10.1038/s44321-025-00286-4)
Supplement: Supplementary file 7 — Source data Fig. 5 [file 44321_2025_286_MOESM7_ESM.zip › Figure 5/5H/5H.xlsx]

## Sheet: Sheet1
	Perilymphatic CHOP+ (% area)
	CD	HSFD	HSFD → CD
	4.98	28.94	9.97
	5.72	17.13	5.44
	3.83	29.64	11.38
	4.82	17.12	12.41
	1.12	23.2075	9.8
