# Supplementary material for: Saturated fatty acids induce lipotoxicity in lymphatic endothelial cells contributing to secondary lymphedema development
Source: EMBO Mol Med. 2025 Aug 4;17(9):2384–408. doi: 10.1038/s44321-025-00286-4 (PMC12423331; doi:10.1038/s44321-025-00286-4)
Supplement: Supplementary file 7 — Source data Fig. 5 [file 44321_2025_286_MOESM7_ESM.zip › Figure 5/5I/5I.xlsx]

## Sheet: Sheet1
	Perilymphatic TUNEL+ (% area)
	CD	HSFD	HSFD → CD
	6.79	14.4	10.13
	14.67	24.46	10.97
	15.49	11.46	12.13
	5.78	17.13	10.98
	7.46	18.36	5.97
