# Supplementary material for: Saturated fatty acids induce lipotoxicity in lymphatic endothelial cells contributing to secondary lymphedema development
Source: EMBO Mol Med. 2025 Aug 4;17(9):2384–408. doi: 10.1038/s44321-025-00286-4 (PMC12423331; doi:10.1038/s44321-025-00286-4)
Supplement: Supplementary file 8 — Source data Fig. 6 [file 44321_2025_286_MOESM8_ESM.zip]

Archive with 33 entries (25 files):
- Figure 6/
- Figure 6/6A/
- Figure 6/6A/6A.xlsx
- Figure 6/6B/
- Figure 6/6B/6B.xlsx
- Figure 6/6C/
- Figure 6/6C/Chop_WesternBlot.tif
- Figure 6/6C/sXBP-1_WesternBlot.tif
- Figure 6/6D/
- Figure 6/6D/BMS+SA-calreticulin.tif
- Figure 6/6D/BMS+SA-composite.tif
- Figure 6/6D/BMS+SA-DAPI.tif
- Figure 6/6D/BMS+SA-FABP4.tif
- Figure 6/6D/BMS-calreticulin.tif
- Figure 6/6D/BMS-composite.tif
- Figure 6/6D/BMS-DAPI.tif
- Figure 6/6D/BMS-FABP4.tif
- Figure 6/6D/README.txt
- Figure 6/6D/SA-calreticulin.tif
- Figure 6/6D/SA-composite.tif
- Figure 6/6D/SA-DAPI.tif
- Figure 6/6D/SA-FABP4.tif
- Figure 6/6D/Vehicle-calreticulin.tif
- Figure 6/6D/Vehicle-composite.tif
- Figure 6/6D/Vehicle-DAPI.tif
- Figure 6/6D/Vehicle-FABP4.tif
- Figure 6/6E/
- Figure 6/6E/6E.xlsx
- Figure 6/6F/
- Figure 6/6F/6F.xlsx
- Figure 6/6G/
- Figure 6/6G/FABP4_WesternBlot.tif
- Figure 6/6G/FABP5_WesternBlot.tif
