# Supplementary material for: Saturated fatty acids induce lipotoxicity in lymphatic endothelial cells contributing to secondary lymphedema development
Source: EMBO Mol Med. 2025 Aug 4;17(9):2384–408. doi: 10.1038/s44321-025-00286-4 (PMC12423331; doi:10.1038/s44321-025-00286-4)
Supplement: Supplementary file 8 — Source data Fig. 6 [file 44321_2025_286_MOESM8_ESM.zip › Figure 6/6A/6A.xlsx]

## Sheet: Sheet1
	FABP4 (pg/ml)
	Control	Lymphedema
	21005	31005
	24005	43205
	26605	25605
	20805	43205
	24605	34005
	30605	38005
	3784	24405
	7284	28405
	5964	41205
	1984	41205
	2714	34005
	4764	63205
	9394	29205
	16594	21205
	2724	27605
	5464	24405
	2784	28005
	33914	23605
		64005
		66405
		21205
		46005
		36005
		12805
		22005
		36805
		45205
		32005
		28005
		26405
		31205
		87205
		41205
		28005
		63605
		22405
		26805
		60405
		43205
		45005
		69205
		14805
		9605
		42405
		77205
		26405
		70805
		52405
		34805
		60405
		45205
