# Supplementary material for: Saturated fatty acids induce lipotoxicity in lymphatic endothelial cells contributing to secondary lymphedema development
Source: EMBO Mol Med. 2025 Aug 4;17(9):2384–408. doi: 10.1038/s44321-025-00286-4 (PMC12423331; doi:10.1038/s44321-025-00286-4)
Supplement: Supplementary file 8 — Source data Fig. 6 [file 44321_2025_286_MOESM8_ESM.zip › Figure 6/6B/6B.xlsx]

## Sheet: Sheet1
	Cell death % (Trypan blue+)
	Vehicle	BMS 5 µM	SA 50 µM	BMS 5 µM + SA 50 µM	PA 250 µM	BMS 5 µM + PA 250 µM
	9.6	10	52	37.8	30.3	26.4
	6.8	4.7	45.3	21.7	50.6	33.5
	11.8	14.3	56.4	28.7	54.2	21.8
	7.7	6.7	49	27.2	40.6	23.2
