# Supplementary material for: Saturated fatty acids induce lipotoxicity in lymphatic endothelial cells contributing to secondary lymphedema development
Source: EMBO Mol Med. 2025 Aug 4;17(9):2384–408. doi: 10.1038/s44321-025-00286-4 (PMC12423331; doi:10.1038/s44321-025-00286-4)
Supplement: Supplementary file 8 — Source data Fig. 6 [file 44321_2025_286_MOESM8_ESM.zip › Figure 6/6E/6E.xlsx]

## Sheet: Sheet1
	Calreticulin+ FABP4+ Pearson Correlation Coefficent
	Vehicle	SA 10 µM	BMS 5 µM	SA + BMS
	0.608	0.522	0.668	0.562
	0.53	0.563333	0.455	0.523333
	0.69	0.6	0.703333	0.4925
