# Supplementary material for: Saturated fatty acids induce lipotoxicity in lymphatic endothelial cells contributing to secondary lymphedema development
Source: EMBO Mol Med. 2025 Aug 4;17(9):2384–408. doi: 10.1038/s44321-025-00286-4 (PMC12423331; doi:10.1038/s44321-025-00286-4)
Supplement: Supplementary file 8 — Source data Fig. 6 [file 44321_2025_286_MOESM8_ESM.zip › Figure 6/6F/6F.xlsx]

## Sheet: Sheet1
	Cell death % (Trypan blue+)
	Sc-siRNA Vehicle	Sc-siRNA SA 10μM	siFABP4 Vehicle	siFABP4 SA 10μM
	24.5098	42.1053	25.4902	30.4933
	29.2683	47.3373	23.3577	34.5382
	26.1745	47.1264	20.4225	30.4878
	21.2121	49.0637	25.4902	31.2883
	22.2222	47.1616	19.8198	30.6569
	18.0995	45.4545	18.0077	26.3415
