# Supplementary material for: Saturated fatty acids induce lipotoxicity in lymphatic endothelial cells contributing to secondary lymphedema development
Source: EMBO Mol Med. 2025 Aug 4;17(9):2384–408. doi: 10.1038/s44321-025-00286-4 (PMC12423331; doi:10.1038/s44321-025-00286-4)
Supplement: Supplementary file 9 — Source data Fig. 7 [file 44321_2025_286_MOESM9_ESM.zip]

Archive with 43 entries (33 files):
- Figure 7/
- Figure 7/7A/
- Figure 7/7A/7A.xlsx
- Figure 7/7B/
- Figure 7/7B/7B.xlsx
- Figure 7/7C/
- Figure 7/7C/CHOP_HSFD+BMS_LE_CHOP.tif
- Figure 7/7C/CHOP_HSFD+BMS_LE_DAPI.tif
- Figure 7/7C/CHOP_HSFD+BMS_LE_LYVE-1.tif
- Figure 7/7C/CHOP_HSFD+BMS_LE_Merged.tif
- Figure 7/7C/CHOP_HSFD+PBS_LE_CHOP.tif
- Figure 7/7C/CHOP_HSFD+PBS_LE_DAPI.tif
- Figure 7/7C/CHOP_HSFD+PBS_LE_LYVE-1.tif
- Figure 7/7C/CHOP_HSFD+PBS_LE_Merged.tif
- Figure 7/7C/README.txt
- Figure 7/7C/sXBP-1_HSFD+BMS_LE_DAPI.tif
- Figure 7/7C/sXBP-1_HSFD+BMS_LE_LYVE-1.tif
- Figure 7/7C/sXBP-1_HSFD+BMS_LE_Merged.tif
- Figure 7/7C/sXBP-1_HSFD+BMS_LE_sXBP-1.tif
- Figure 7/7C/sXBP-1_HSFD+PBS_LE_DAPI.tif
- Figure 7/7C/sXBP-1_HSFD+PBS_LE_LYVE-1.tif
- Figure 7/7C/sXBP-1_HSFD+PBS_LE_Merged.tif
- Figure 7/7C/sXBP-1_HSFD+PBS_LE_sXBP-1.tif
- Figure 7/7C/TUNEL_HSFD+BMS_LE_DAPI.tif
- Figure 7/7C/TUNEL_HSFD+BMS_LE_LYVE-1.tif
- Figure 7/7C/TUNEL_HSFD+BMS_LE_Merged.tif
- Figure 7/7C/TUNEL_HSFD+BMS_LE_TUNEL.tif
- Figure 7/7C/TUNEL_HSFD+PBS_LE_DAPI.tif
- Figure 7/7C/TUNEL_HSFD+PBS_LE_LYVE-1.tif
- Figure 7/7C/TUNEL_HSFD+PBS_LE_Merged.tif
- Figure 7/7C/TUNEL_HSFD+PBS_LE_TUNEL.tif
- Figure 7/7D/
- Figure 7/7D/7D.xlsx
- Figure 7/7E/
- Figure 7/7E/7E.xlsx
- Figure 7/7F/
- Figure 7/7F/7F.xlsx
- Figure 7/7G/
- Figure 7/7G/7G.xlsx
- Figure 7/7H/
- Figure 7/7H/7H.xlsx
- Figure 7/7I/
- Figure 7/7I/7I.xlsx
