# Supplementary material for: Saturated fatty acids induce lipotoxicity in lymphatic endothelial cells contributing to secondary lymphedema development
Source: EMBO Mol Med. 2025 Aug 4;17(9):2384–408. doi: 10.1038/s44321-025-00286-4 (PMC12423331; doi:10.1038/s44321-025-00286-4)
Supplement: Supplementary file 9 — Source data Fig. 7 [file 44321_2025_286_MOESM9_ESM.zip › Figure 7/7A/7A.xlsx]

## Sheet: Sheet1
		Change in Tail Volume (%)
	Day	CD + PBS					CD + BMS			HSFD + PBS							HSFD + BMS
	0	0	0	0	0	0	0	0	0	0	0	0	0	0	0	0	0	0	0	0	0	0	0
	2	12.98	26.14	26.21	16.43	19.66	26.83	20.02	9.77	53.74	42.21	45.23	35.61	44.51	37.53	47.06	50.23	11.02	42.3	22.68	37.96	19.08	17.2
	4	27.13	41.03	37.03	28.58	65.89	36.35	26.51	19.5	130.75	72.52	67.16	47.35	74.82	59.46	90.65	74.6	37.14	65.06	56.34	81.55	42.74	19.96
	6	62.72	75.15	76.52	48.36	83.25	81.2	56.14	55.04	149.77	118.29	101.48	81.01	120.59	93.78	158.98	90.94	67.19	106.38	108.73	149.88	55.13	41.28
	8	70.9	124.02	90.18	55.11	109.98	104.73	91.35	94.09	170.53	154.97	127.45	108.12	157.27	119.75	195.16	124.88	88.51	157.46	137.45	186.06	83.85	62.36
	10	96.38	152.17	122.29	82.68	131.58	131.54	121.19	121.18	181.15	183.92	129.69	119.97	186.22	121.99	198.05	156.11	94.11	160.02	157.24	188.95	103.64	74.92
	12	118.21	178.96	174.4	107.31	156.32	155.85	139.56	135.01	186.25	195.17	152.44	134.49	197.47	144.74	206.39	165.92	101.11	175.57	165.41	197.29	131.81	100.47
	14	123.49	192.93	198.97	108.65	187.76	165.48	152.51	154.13	194.27	205.27	168.57	150.91	207.57	160.87	209.94	178.14	104.22	185.41	174.47	200.84	140.87	120.31
	16	124.52	198.07	209.56	111.14	190.45	168.56	169.05	159.38	195.54	206.34	189.64	156.46	208.64	181.94	211.49	181.55	105.29	196.72	175.64	202.39	162.04	131.62
	18	125.34	198.55	207.92	110.89	190.65	179.21	158.11	158.82	205.77	205.49	190.15	166.89	217.79	200.45	211.79	191.88	109.12	206.12	185.33	202.69	151.73	121.02
	20	122.2	196.54	206.03	106.84	187.05	166.64	155.14	155.64	195.66	205.05	193.11	167.11	207.35	205.41	213.14	186.94	106.38	209.28	175.06	204.04	151.46	114.18
	22	119.86	194.65	203.17	103.64	183.99	164.52	152.11	152.6	196.26	205.17	193.06	167.47	207.47	205.36	216.39	187.42	106.42	210.88	175.42	207.29	141.82	115.78
	24	107.91	172.41	191.72	100.26	171.07	147.43	144.69	143.35	195.04	203.06	193.02	168.67	205.36	205.32	216.36	187.41	105.34	210.84	173.75	207.26	130.15	115.74
	26	96.28	160.67	160.27	99.77	158.54	135.74	128.72	128.53	195.53	199.49	191.06	148.46	201.79	203.36	210.56	177.55	102.58	206.96	172.21	201.46	128.61	111.86
	28	83.36	149.09	118.44	97.23	136.77	123.49	106.54	101.48	189.35	198.02	190.34	108.11	200.32	191.64	208.11	154.28	95.98	199.88	168.39	199.01	114.79	104.78
