# Supplementary material for: Saturated fatty acids induce lipotoxicity in lymphatic endothelial cells contributing to secondary lymphedema development
Source: EMBO Mol Med. 2025 Aug 4;17(9):2384–408. doi: 10.1038/s44321-025-00286-4 (PMC12423331; doi:10.1038/s44321-025-00286-4)
Supplement: Supplementary file 9 — Source data Fig. 7 [file 44321_2025_286_MOESM9_ESM.zip › Figure 7/7B/7B.xlsx]

## Sheet: Sheet1
	Change in Tail Volume (%)
	CD + PBS	CD + BMS	HSFD + PBS	HSFD + BMS
	83.36	123.49	189.35	154.28
	149.09	106.54	198.02	95.98
	118.44	101.48	190.34	199.88
	97.23		200.45	168.39
	136.77		200.32	199.01
			191.64	114.79
			208.11	104.78
