# Supplementary material for: Saturated fatty acids induce lipotoxicity in lymphatic endothelial cells contributing to secondary lymphedema development
Source: EMBO Mol Med. 2025 Aug 4;17(9):2384–408. doi: 10.1038/s44321-025-00286-4 (PMC12423331; doi:10.1038/s44321-025-00286-4)
Supplement: Supplementary file 9 — Source data Fig. 7 [file 44321_2025_286_MOESM9_ESM.zip › Figure 7/7D/7D.xlsx]

## Sheet: Sheet1
	sXBP-1+ LYVE-1+ Pearson Correlation Coefficent
	CD + PBS	CD + BMS	HSFD + PBS	HSFD + BMS
	0.0987625	0.09	0.497318	0.25
	0.199643	0.17	0.298385	0.28
	0.197811	0.15	0.399117	0.25
	0.183737		0.469037	0.46
	0.09732
