# Supplementary material for: Saturated fatty acids induce lipotoxicity in lymphatic endothelial cells contributing to secondary lymphedema development
Source: EMBO Mol Med. 2025 Aug 4;17(9):2384–408. doi: 10.1038/s44321-025-00286-4 (PMC12423331; doi:10.1038/s44321-025-00286-4)
Supplement: Supplementary file 9 — Source data Fig. 7 [file 44321_2025_286_MOESM9_ESM.zip › Figure 7/7G/7G.xlsx]

## Sheet: Sheet1
	Perilymphatic sXBP-1+ (% area)
	CD + PBS	CD + BMS	HSFD + PBS	HSFD + BMS
	3.464	3.55527	18.94	5.82288
	1.028	1.02644	27.13	11.7926
	1.531	2.946	19.64	12.1529
	2.405		15.12	11.2365
	5.041			5.73857
