# Supplementary material for: Saturated fatty acids induce lipotoxicity in lymphatic endothelial cells contributing to secondary lymphedema development
Source: EMBO Mol Med. 2025 Aug 4;17(9):2384–408. doi: 10.1038/s44321-025-00286-4 (PMC12423331; doi:10.1038/s44321-025-00286-4)
Supplement: Supplementary file 9 — Source data Fig. 7 [file 44321_2025_286_MOESM9_ESM.zip › Figure 7/7H/7H.xlsx]

## Sheet: Sheet1
	Perilymphatic CHOP+ (% area)
	CD + PBS	CD + BMS	HSFD + PBS	HSFD + BMS
	9.98	5.47	18.94	10.97
	5.72	3.97	27.13	15.44
	1.83	7.39	19.64	11.38
	4.82		15.12	12.41
	10.12
