# Supplementary material for: Saturated fatty acids induce lipotoxicity in lymphatic endothelial cells contributing to secondary lymphedema development
Source: EMBO Mol Med. 2025 Aug 4;17(9):2384–408. doi: 10.1038/s44321-025-00286-4 (PMC12423331; doi:10.1038/s44321-025-00286-4)
Supplement: Supplementary file 9 — Source data Fig. 7 [file 44321_2025_286_MOESM9_ESM.zip › Figure 7/7I/7I.xlsx]

## Sheet: Sheet1
	Perilymphatic TUNEL+ (% area)
	CD + PBS	CD + BMS	HSFD + PBS	HSFD + BMS
	16.79	16.34	22.4	20.13
	24.67	17.77	20.46	20.97
	15.49	22.49	28.46	22.13
	15.78		27.13	19.99
	17.46
