# Supplementary material for: Saturated fatty acids induce lipotoxicity in lymphatic endothelial cells contributing to secondary lymphedema development
Source: EMBO Mol Med. 2025 Aug 4;17(9):2384–408. doi: 10.1038/s44321-025-00286-4 (PMC12423331; doi:10.1038/s44321-025-00286-4)
Supplement: Supplementary file 10 — Figure EV 1 Source Data [file 44321_2025_286_MOESM10_ESM.zip]

Archive with 17 entries (8 files):
- Expanded View Figure 1/
- Expanded View Figure 1/1A/
- Expanded View Figure 1/1A/1A.xlsx
- Expanded View Figure 1/1B/
- Expanded View Figure 1/1B/1B.xlsx
- Expanded View Figure 1/1C/
- Expanded View Figure 1/1C/1C.xlsx
- Expanded View Figure 1/1D/
- Expanded View Figure 1/1D/1D.xlsx
- Expanded View Figure 1/1E/
- Expanded View Figure 1/1E/1E.xlsx
- Expanded View Figure 1/1F/
- Expanded View Figure 1/1F/1F.xlsx
- Expanded View Figure 1/1G/
- Expanded View Figure 1/1G/1G.xlsx
- Expanded View Figure 1/1H/
- Expanded View Figure 1/1H/1H.xlsx
