# Supplementary material for: Saturated fatty acids induce lipotoxicity in lymphatic endothelial cells contributing to secondary lymphedema development
Source: EMBO Mol Med. 2025 Aug 4;17(9):2384–408. doi: 10.1038/s44321-025-00286-4 (PMC12423331; doi:10.1038/s44321-025-00286-4)
Supplement: Supplementary file 10 — Figure EV 1 Source Data [file 44321_2025_286_MOESM10_ESM.zip › Expanded View Figure 1/1A/1A.xlsx]

## Sheet: Sheet1
		Proportions of PLs (%)
		Control																						Lymphedema
	SFA	47.6386	50.2891	48.0429	44.8745	48.8934	47.5671	45.2986	44.16	44.15	44.2	44.64	43.32	42.73	44.47	43.24	44.75	43.58	44.54	43.97	42.41	44.57	43.26	47.3	48.29	49.05	49.93	49.26	49.18	47.96	49.13	49.21	46.05	48.05	50.67	48.95	46.39	47.59	45.1	45.78	45.53	45.76	47.42	47.82	47.58	51.17	47.16	47.44	49.35
	UFA	54.6485	53.9005	54.076	56.9248	52.8971	54.4654	56.3876	55.84	55.85	55.8	55.36	56.68	57.27	55.53	56.76	55.25	56.42	55.46	56.03	57.59	55.43		57.98	55.87	55.21	57.94	57.07	55.07	57	55.82	54.85	57.92	56.43	54.41	58.37	57.15	58.23	58.26	58.18	60.51	57.67	55.63	55.7	56.43	54.7	58.8	56.19	55.74
	MUFA	12.6528	12.0223	12.6331	14.2039	12.3923	12.5133	15.5428	16.92	13.84	14.1	13.04	13.64	14.43	14.48	13.77	13.36	12.05	13.12	15.33	13.12	15.12	12.53	16.98	13.85	13.61	12.69	14.42	15.21	13.91	19.49	12.87	15.56	12.06	14.15	13.86	15.11	15.43	14.41	14.05	15.58	13.3	11.41	12.33	15.95	12.38	13.41	17.62	16.11
	PUFA	41.9956	41.8781	41.4429	42.7209	40.5047	41.9521	40.8448	38.92	42.01	41.71	42.32	43.03	42.83	41.05	42.98	41.89	44.36	42.34	40.7	44.46	40.31	44.21	41	42.03	41.6	45.25	42.66	39.86	43.09	36.33	41.98	42.35	44.36	40.26	44.51	42.04	42.8	43.85	44.14	44.93	44.36	44.22	43.37	40.48	42.32	45.38	38.57	39.63
[truncated: 31 more columns]
