# Supplementary material for: Saturated fatty acids induce lipotoxicity in lymphatic endothelial cells contributing to secondary lymphedema development
Source: EMBO Mol Med. 2025 Aug 4;17(9):2384–408. doi: 10.1038/s44321-025-00286-4 (PMC12423331; doi:10.1038/s44321-025-00286-4)
Supplement: Supplementary file 10 — Figure EV 1 Source Data [file 44321_2025_286_MOESM10_ESM.zip › Expanded View Figure 1/1B/1B.xlsx]

## Sheet: Sheet1
		Proportions of TG (%)
		Control																						Lymphedema
	SFA	33.8939	29.7108	30.5031	22.5388	37.6298	46.8133	24.4271	31.29	27.18	31.63	38.5	32.44	29.49	35.4	31.88	33.03	29.23	31.29	29.94	26.37	28.44	33.7	37.62	38.24	43.52	38.93	36.19	39.19	37.77	40.88	51.17	28.1	34.46	47.18	32.46	35.25	35.6	32.76	28.52	31.81	30.81	39.86	38.18	30.41	36.73	30.11	46.07	42.31
	UFA	65.9331	69.7482	69.2899	77.3702	62.3807	52.8005	75.3976	68.9	73.03	68.53	61.68	67.72	70.63	64.74	68.56	67.07	70.96	68.78	70.16	73.78	71.75		67.18	66.25	59.02	65.81	66.59	62.73	65.85	61.09	51.27	74.92	67.8	57.8	71.01	67.65	68.74	71.78	75.81	74.79	71.33	63.78	66.26	70.98	66.37	75.46	59.51	63.9
	MUFA	44.9221	41.6641	46.5408	46.5667	37.7439	39.2919	51.6681	51.19	45.94	45.79	34.89	46.4	45.4	45.71	47.08	44.98	40.8	44.99	45.56	42.04	48.35	43.1	46.28	46.79	36.02	42.95	47.72	46.77	46.83	46.42	36.98	54.14	46.61	39.27	49.97	49.15	45.41	46.89	53.9	46.5	49.52	41.62	43.39	51.17	45.25	48.38	47.45	48.43
	PUFA	21.0109	28.0841	22.7491	30.8035	24.6367	13.5086	23.7296	17.71	27.09	22.74	26.78	21.33	25.23	19.04	21.48	22.09	30.16	23.79	24.6	31.74	23.4	23.37	20.9	19.46	23	22.86	18.87	15.96	19.01	14.67	14.29	20.78	21.2	18.53	21.03	18.5	23.33	24.9	21.91	28.29	21.81	22.16	22.87	19.81	21.12	27.08	12.07	15.47
[truncated: 31 more columns]
