# Supplementary material for: Saturated fatty acids induce lipotoxicity in lymphatic endothelial cells contributing to secondary lymphedema development
Source: EMBO Mol Med. 2025 Aug 4;17(9):2384–408. doi: 10.1038/s44321-025-00286-4 (PMC12423331; doi:10.1038/s44321-025-00286-4)
Supplement: Supplementary file 10 — Figure EV 1 Source Data [file 44321_2025_286_MOESM10_ESM.zip › Expanded View Figure 1/1C/1C.xlsx]

## Sheet: Sheet1
		Proportions of CEs (%)
		Control																						Lymphedema
	SFA	13.8105	13.9145	13.7184	11.805	12.8655	13.0981	12.8946	14.04	13.59	14.96	13.08	14.28	13.83	15.07	14.45	13.44	12.64	13.93	13.73	12.44	13.29	14.94	17.37	15.82	15.07	15.66	17.98	15.63	14.73	17.95	15.55	17.07	13.96	18.23	15.43	14.18	13.96	13.28	14.14	13	13.51	15.97	14.4	16.29	16.09	13.23	19.72	18.13
	UFA	86.1894	86.0855	86.2816	88.195	87.1345	86.9019	87.1054	85.96	86.41	85.04	86.92	85.72	86.17	84.93	85.55	86.56	87.36	86.03	86.27	87.56	86.71	85.06	82.99	84.37	85.29	84.46	82.19	84.51	85.52	82.19	84.62	83.06	86.22	82.07	84.8	85.91	86.23	86.8	85.94	87.08	86.67	84.14	85.69	83.74	84.1	87.04	80.39	81.89
	MUFA	23.9821	22.4622	21.488	21.386	22.1776	23.3703	25.5495	31.59	25.42	25.92	22.42	25.86	25.8	25.43	24.63	23.52	23.69	24.05	23.82	20.66	23.74	23.03	31.9	26.57	23.35	22.86	30.13	30.07	25.49	34.52	24.86	29.61	21.29	28.02	24.45	23.87	23.32	22.34	23.4	21.61	24.01	21.91	22.69	29.32	23	22.4	30.16	30.19
	PUFA	62.2074	63.6233	64.7936	66.809	64.957	63.5316	61.5559	54.38	60.99	59.13	64.5	59.86	60.37	59.5	60.93	63.05	63.67	61.99	62.45	66.89	62.97	62.03	51.09	57.79	61.93	61.59	52.06	54.44	60.03	47.66	59.77	53.45	64.93	54.05	60.35	62.03	62.91	64.46	62.53	65.47	62.66	62.23	63	54.42	61.1	64.65	50.23	51.7
[truncated: 31 more columns]
