# Supplementary material for: Saturated fatty acids induce lipotoxicity in lymphatic endothelial cells contributing to secondary lymphedema development
Source: EMBO Mol Med. 2025 Aug 4;17(9):2384–408. doi: 10.1038/s44321-025-00286-4 (PMC12423331; doi:10.1038/s44321-025-00286-4)
Supplement: Supplementary file 10 — Figure EV 1 Source Data [file 44321_2025_286_MOESM10_ESM.zip › Expanded View Figure 1/1D/1D.xlsx]

## Sheet: Sheet1
		Proportions of FFAs (%)
		Control																						Lymphedema
	SFA	43.5835	38.3162	43.6019	37.3183	53.3926	51.7984	37.9433	36.14	37.69	49.37	41.79	38.54	37.6	42.57	43.61	40.82	32.48	38.35	33.3	29.03	37.7	49.18	37.15	38.45	40.28	36.31	32.38	39.9	40.75	42.4	51.52	38.34	36.83	41.24	39.95	33.79	36.41	36.03	31.13	34.58	35.26	39.35	36.94	33.13	57.43	33.07	52.17	47.51
	UFA	56.4165	61.6838	56.3981	62.6817	46.6074	48.2016	62.0567	63.93	62.59	51.03	58.31	61.71	62.52	57.51	56.56	59.3	67.7	61.75	66.84	71.11	62.43	51.1	62.85	61.55	59.72	63.69	67.62	60.1	59.25	57.6	48.48	61.66	63.17	58.76	60.05	66.21	63.59	63.97	68.87	65.42	64.74	60.65	63.06	66.87	41.14	66.93	47.83	52.49
	MUFA	37.5999	44.1836	39.546	41.8665	28.6996	38.3918	44.8901	49.36	39.48	32.05	33.28	43.32	43.07	41.79	39.39	40.78	40.46	41.38	45.62	44.62	46.38	33.69	60.39	60.01	47.35	55.59	65.84	58.71	48.43	74.54	40.92	52.86	54.5	55.83	58.18	64.85	50.8	55.42	58.2	52.72	62.25	81.46	52.38	62.58	34.7	51.78	48.18	52.91
	PUFA	18.8166	17.5002	16.8521	20.8152	17.9077	9.80973	17.1666	14.58	23.11	18.98	25.02	18.39	19.45	15.72	17.17	18.52	27.24	20.37	21.21	26.49	16.05	17.41	18.55	16.49	20.82	20.76	19.57	16.49	21.45	17.86	12.99	16.09	17.82	16.47	16.46	15.72	21.55	19.57	20.69	20.59	18.87	20.45	21.02	18.35	12.97	20.26	10.53	14.19
[truncated: 31 more columns]
