# Supplementary material for: Saturated fatty acids induce lipotoxicity in lymphatic endothelial cells contributing to secondary lymphedema development
Source: EMBO Mol Med. 2025 Aug 4;17(9):2384–408. doi: 10.1038/s44321-025-00286-4 (PMC12423331; doi:10.1038/s44321-025-00286-4)
Supplement: Supplementary file 10 — Figure EV 1 Source Data [file 44321_2025_286_MOESM10_ESM.zip › Expanded View Figure 1/1G/1G.xlsx]

## Sheet: Sheet1
		Proportions of CEs (%)
		Control																						Lymphedema
	16:0	11.69	11.93	11.61	9.51	11.27	11.17	11.21	11.52	11.24	12.03	10.57	11.48	11.46	12.08	11.59	10.83	10.36	11.73	10.97	10.5	11.35	11.63	13.08	11.93	10.18	11.99	13.32	12.54	10.55	13.96	11.4	13.38	11.02	13.05	12.92	11.11	11.11	10.92	11.41	10.88	10.95	12.7	11.36	12.68	12.34	10.58	14.52	13.45
	18:0	0.8	0.99	0.89	1.66	0.78	1.02	0.79	1.44	1.38	1.85	1.7	1.88	1.42	1.54	1.71	1.69	1.45	1.49	1.6	1.2	1.33	2.35	1.2	1.05	1.3	0.96	1.44	1.19	1.1	1.11	1.39	0.96	1.27	1.37	1.1	0.84	0.9	0.73	1.25	0.72	0.96	1.27	1.01	1.51	1.27	0.89	1.87	1.34
	18:1n9	17.46	17.62	16.22	17	16.84	18.56	20.22	23.65	20.99	21.88	19.18	21.17	21.94	20.09	20.75	19.51	19.46	19.31	19.12	17.78	20.56	19.04	23.62	20.9	19.13	19.32	23.4	23.76	21.73	27.06	19.5	23.96	17.91	20.74	20.35	18.79	20.08	19.55	20.57	18.12	20.61	18.39	18.16	24.51	18.7	18.98	23.15	22.9
	18:2n6	50.55	51.3	52.17	58.79	55.24	53.88	52.15	43.23	48.46	46.23	53.83	49.74	47.28	47.68	46.8	54.71	52.58	53.46	53.98	57.75	52.32	55.24	38.59	46.87	52.8	47.89	38.98	44.99	46.91	35.72	47.6	39	54.7	41.7	46.65	51.1	52.71	54.17	50.2	57.75	51.51	46.76	51.53	41.3	45.93	53.91	38.35	37.57
	22:6n3	0.33	0.7	0.34	0.45	0.27	0.4	0.61	0.54	0.44	0.49	0.56	0.36	0.43	0.53	0.48	0.74	0.48	0.68	0.31	0.39	0.57	0.38	0.55	0.33	0.43	1.13	0.67	0.45	0.6	0.48	0.49	0.43	0.39	0.54	0.95	0.52	0.7	0.34	0.48	0.73	0.3	0.41	0.42	0.37	0.56	0.79	0.5	0.6
[truncated: 31 more columns]
