# Supplementary material for: Saturated fatty acids induce lipotoxicity in lymphatic endothelial cells contributing to secondary lymphedema development
Source: EMBO Mol Med. 2025 Aug 4;17(9):2384–408. doi: 10.1038/s44321-025-00286-4 (PMC12423331; doi:10.1038/s44321-025-00286-4)
Supplement: Supplementary file 11 — Figure EV 2 Source Data [file 44321_2025_286_MOESM11_ESM.zip]

Archive with 42 entries (32 files):
- Expanded View Figure 2/
- Expanded View Figure 2/2A/
- Expanded View Figure 2/2A/2A.xlsx
- Expanded View Figure 2/2B/
- Expanded View Figure 2/2B/2B.xlsx
- Expanded View Figure 2/2C/
- Expanded View Figure 2/2C/CHOP_HFD_LE_CHOP.tif
- Expanded View Figure 2/2C/CHOP_HFD_LE_DAPI.tif
- Expanded View Figure 2/2C/CHOP_HFD_LE_LEVY-1.tif
- Expanded View Figure 2/2C/CHOP_HFD_LE_Merged.tif
- Expanded View Figure 2/2C/CHOP_HFD_Sham_CHOP.tif
- Expanded View Figure 2/2C/CHOP_HFD_Sham_DAPI.tif
- Expanded View Figure 2/2C/CHOP_HFD_Sham_LYVE-1.tif
- Expanded View Figure 2/2C/CHOP_HFD_Sham_Merged.tif
- Expanded View Figure 2/2C/sXBP-1_HFD_LE_DAPI.tif
- Expanded View Figure 2/2C/sXBP-1_HFD_LE_LYVE-1.tif
- Expanded View Figure 2/2C/sXBP-1_HFD_LE_Merged.tif
- Expanded View Figure 2/2C/sXBP-1_HFD_LE_sXBP-1.tif
- Expanded View Figure 2/2C/sXBP-1_HFD_Sham_DAPI.tif
- Expanded View Figure 2/2C/sXBP-1_HFD_Sham_LYVE-1.tif
- Expanded View Figure 2/2C/sXBP-1_HFD_Sham_Merged.tif
- Expanded View Figure 2/2C/sXBP-1_HFD_Sham_sXBP-1.tif
- Expanded View Figure 2/2C/TUNEL_HFD_LE_DAPI.tif
- Expanded View Figure 2/2C/TUNEL_HFD_LE_LYVE-1.tif
- Expanded View Figure 2/2C/TUNEL_HFD_LE_Merged.tif
- Expanded View Figure 2/2C/TUNEL_HFD_LE_TUNEL.tif
- Expanded View Figure 2/2C/TUNEL_HFD_Sham_DAPI.tif
- Expanded View Figure 2/2C/TUNEL_HFD_Sham_LYVE-1.tif
- Expanded View Figure 2/2C/TUNEL_HFD_Sham_Merged.tif
- Expanded View Figure 2/2C/TUNEL_HFD_Sham_TUNEL.tif
- Expanded View Figure 2/2D/
- Expanded View Figure 2/2D/2D.xlsx
- Expanded View Figure 2/2E/
- Expanded View Figure 2/2E/2E.xlsx
- Expanded View Figure 2/2F/
- Expanded View Figure 2/2F/2F.xlsx
- Expanded View Figure 2/2G/
- Expanded View Figure 2/2G/2G.xlsx
- Expanded View Figure 2/2H/
- Expanded View Figure 2/2H/2H.xlsx
- Expanded View Figure 2/2I/
- Expanded View Figure 2/2I/2I.xlsx
