# Supplementary material for: Saturated fatty acids induce lipotoxicity in lymphatic endothelial cells contributing to secondary lymphedema development
Source: EMBO Mol Med. 2025 Aug 4;17(9):2384–408. doi: 10.1038/s44321-025-00286-4 (PMC12423331; doi:10.1038/s44321-025-00286-4)
Supplement: Supplementary file 11 — Figure EV 2 Source Data [file 44321_2025_286_MOESM11_ESM.zip › Expanded View Figure 2/2A/2A.xlsx]

## Sheet: Sheet1
	PUFA/SFA (Total FAs)
	CD (N=4)	HFD (N=4)	HSFD (N=4)
	1.35	1.36	1.12
	1.51	1.29	1.3
	1.56	1.37	1.37
	1.47	1.24	1.26
