# Supplementary material for: Saturated fatty acids induce lipotoxicity in lymphatic endothelial cells contributing to secondary lymphedema development
Source: EMBO Mol Med. 2025 Aug 4;17(9):2384–408. doi: 10.1038/s44321-025-00286-4 (PMC12423331; doi:10.1038/s44321-025-00286-4)
Supplement: Supplementary file 11 — Figure EV 2 Source Data [file 44321_2025_286_MOESM11_ESM.zip › Expanded View Figure 2/2B/2B.xlsx]

## Sheet: Sheet1
		Total fatty acids (%)
		CD (N=4)				HFD (N=4)				HSFD (N=4)
	16:0	19.4675	17.9962	17.7494	19.2241	17.3174	18.3603	17.3734	18.2452	17.5334	17.8705	18.4279	17.7474
	18:0	14.8688	13.4019	14.9411	15.0905	17.282	17.8885	18.1296	18.5016	19.3145	16.8652	15.763	17.4257
	18:1n9	10.2005	10.811	8.24287	7.32903	10.8517	10.1623	9.10712	10.9995	15.8798	12.781	11.5853	14.069
	18:2n6	28.4044	29.9629	28.0368	28.3807	26.8077	25.6943	26.4297	27.4949	21.6259	15.2638	14.7495	20.9989
	22:6n3	3.94831	5.53126	6.49496	5.99232	3.28731	3.05734	2.9388	2.57834	2.67934	4.47414	5.1605	3.86644
