# Supplementary material for: Saturated fatty acids induce lipotoxicity in lymphatic endothelial cells contributing to secondary lymphedema development
Source: EMBO Mol Med. 2025 Aug 4;17(9):2384–408. doi: 10.1038/s44321-025-00286-4 (PMC12423331; doi:10.1038/s44321-025-00286-4)
Supplement: Supplementary file 11 — Figure EV 2 Source Data [file 44321_2025_286_MOESM11_ESM.zip › Expanded View Figure 2/2E/2E.xlsx]

## Sheet: Sheet1
	CHOP+ LYVE-1+ Pearson Correlation Coefficent
	Sham	Lymphedema
	0.166	0.282
	0.254	0.264
	0.041	0.074
	0.043	0.185
