# Supplementary material for: Saturated fatty acids induce lipotoxicity in lymphatic endothelial cells contributing to secondary lymphedema development
Source: EMBO Mol Med. 2025 Aug 4;17(9):2384–408. doi: 10.1038/s44321-025-00286-4 (PMC12423331; doi:10.1038/s44321-025-00286-4)
Supplement: Supplementary file 11 — Figure EV 2 Source Data [file 44321_2025_286_MOESM11_ESM.zip › Expanded View Figure 2/2H/2H.xlsx]

## Sheet: Sheet1
	Perilymphatic CHOP+ (% area)
	Sham	Lymphedema
	4.7	10.49
	5.25	7.46
	9.9	9.74
	3.51	15.96
