# Supplementary material for: Saturated fatty acids induce lipotoxicity in lymphatic endothelial cells contributing to secondary lymphedema development
Source: EMBO Mol Med. 2025 Aug 4;17(9):2384–408. doi: 10.1038/s44321-025-00286-4 (PMC12423331; doi:10.1038/s44321-025-00286-4)
Supplement: Supplementary file 12 — Figure EV 3 Source Data [file 44321_2025_286_MOESM12_ESM.zip]

Archive with 26 entries (20 files):
- Expanded View Figure 3/
- Expanded View Figure 3/3A/
- Expanded View Figure 3/3A/HDLEC SA 0h.tif
- Expanded View Figure 3/3A/HDLEC SA 16h.tif
- Expanded View Figure 3/3A/HDLEC SA 32h.tif
- Expanded View Figure 3/3A/HDLEC Vehicle 0h.tif
- Expanded View Figure 3/3A/HDLEC Vehicle 16h.tif
- Expanded View Figure 3/3A/HDLEC Vehicle 32h.tif
- Expanded View Figure 3/3B/
- Expanded View Figure 3/3B/3B.xlsx
- Expanded View Figure 3/3C/
- Expanded View Figure 3/3C/HDMEC SA 0h.tif
- Expanded View Figure 3/3C/HDMEC SA 16h.tif
- Expanded View Figure 3/3C/HDMEC SA 32h.tif
- Expanded View Figure 3/3C/HDMEC Vehicle 0h.tif
- Expanded View Figure 3/3C/HDMEC Vehicle 16h.tif
- Expanded View Figure 3/3C/HDMEC Vehicle 32h.tif
- Expanded View Figure 3/3D/
- Expanded View Figure 3/3D/3D.xlsx
- Expanded View Figure 3/3E/
- Expanded View Figure 3/3E/SA 1.tif
- Expanded View Figure 3/3E/SA 2.tif
- Expanded View Figure 3/3E/SA 3.tif
- Expanded View Figure 3/3E/Vehicle 1.tif
- Expanded View Figure 3/3E/Vehicle 2.tif
- Expanded View Figure 3/3E/Vehicle 3.tif
