# Supplementary material for: Saturated fatty acids induce lipotoxicity in lymphatic endothelial cells contributing to secondary lymphedema development
Source: EMBO Mol Med. 2025 Aug 4;17(9):2384–408. doi: 10.1038/s44321-025-00286-4 (PMC12423331; doi:10.1038/s44321-025-00286-4)
Supplement: Supplementary file 12 — Figure EV 3 Source Data [file 44321_2025_286_MOESM12_ESM.zip › Expanded View Figure 3/3B/3B.xlsx]

## Sheet: Sheet1
		Wound Area (%)
		Vehicle				SA 10 µM
	0h	26.37	31.75	37.51	31.62	32.96	38.66	34.21	35.84
	16h	16.02	25.05	15.28	20.78	32.69	46.86	36.95	42.74
	32h	2.75	9.14	10.64	3.24	47.25	45.58	46.51	71.64
