# Supplementary material for: Saturated fatty acids induce lipotoxicity in lymphatic endothelial cells contributing to secondary lymphedema development
Source: EMBO Mol Med. 2025 Aug 4;17(9):2384–408. doi: 10.1038/s44321-025-00286-4 (PMC12423331; doi:10.1038/s44321-025-00286-4)
Supplement: Supplementary file 13 — Figure EV 4 Source Data [file 44321_2025_286_MOESM13_ESM.zip]

Archive with 28 entries (21 files):
- Expanded View Figure 4/
- Expanded View Figure 4/4A/
- Expanded View Figure 4/4A/HSFD Lymphedema.tif
- Expanded View Figure 4/4A/HSFD Sham.tif
- Expanded View Figure 4/4A/HSFD+BMS Lymphedema.tif
- Expanded View Figure 4/4A/HSFD-CD Lymphedema.tif
- Expanded View Figure 4/4B/
- Expanded View Figure 4/4B/4B.xlsx
- Expanded View Figure 4/4C/
- Expanded View Figure 4/4C/CD_Composite.tif
- Expanded View Figure 4/4C/CD_DAPI.tif
- Expanded View Figure 4/4C/CD_FABP4.tif
- Expanded View Figure 4/4C/HSFD+BMS_Composite.tif
- Expanded View Figure 4/4C/HSFD+BMS_DAPI.tif
- Expanded View Figure 4/4C/HSFD+BMS_FABP4.tif
- Expanded View Figure 4/4C/HSFD-CD_Composite.tif
- Expanded View Figure 4/4C/HSFD-CD_DAPI.tif
- Expanded View Figure 4/4C/HSFD-CD_FABP4.tif
- Expanded View Figure 4/4C/HSFD_Composite.tif
- Expanded View Figure 4/4C/HSFD_DAPI.tif
- Expanded View Figure 4/4C/HSFD_FABP4.tif
- Expanded View Figure 4/4C/README.txt
- Expanded View Figure 4/4D/
- Expanded View Figure 4/4D/4D.xlsx
- Expanded View Figure 4/4E/
- Expanded View Figure 4/4E/4E.xlsx
- Expanded View Figure 4/4F/
- Expanded View Figure 4/4F/4F.xlsx
