# Supplementary material for: Saturated fatty acids induce lipotoxicity in lymphatic endothelial cells contributing to secondary lymphedema development
Source: EMBO Mol Med. 2025 Aug 4;17(9):2384–408. doi: 10.1038/s44321-025-00286-4 (PMC12423331; doi:10.1038/s44321-025-00286-4)
Supplement: Supplementary file 13 — Figure EV 4 Source Data [file 44321_2025_286_MOESM13_ESM.zip › Expanded View Figure 4/4B/4B.xlsx]

## Sheet: Sheet1
	Oil Red O Positive Area (%)
	HSFD Sham	HSFD	HSFD+BMS	HSFD→CD
	10.95	42.409	15.678	11.813
	18.41	30.801	19.674	12.813
	21.87	40.789	16.895	12.432
	19.455	33.138	21.244	21.14
