# Supplementary material for: Saturated fatty acids induce lipotoxicity in lymphatic endothelial cells contributing to secondary lymphedema development
Source: EMBO Mol Med. 2025 Aug 4;17(9):2384–408. doi: 10.1038/s44321-025-00286-4 (PMC12423331; doi:10.1038/s44321-025-00286-4)
Supplement: Supplementary file 13 — Figure EV 4 Source Data [file 44321_2025_286_MOESM13_ESM.zip › Expanded View Figure 4/4D/4D.xlsx]

## Sheet: Sheet1
	Adipocytes Count
	CD	HSFD	HSFD + BMS	HSFD → CD
	20	50	40	41
	15	68	34	32
	21	51	40	49
	17	43	44	43
	19	84	55	45
