# Supplementary material for: Saturated fatty acids induce lipotoxicity in lymphatic endothelial cells contributing to secondary lymphedema development
Source: EMBO Mol Med. 2025 Aug 4;17(9):2384–408. doi: 10.1038/s44321-025-00286-4 (PMC12423331; doi:10.1038/s44321-025-00286-4)
Supplement: Supplementary file 13 — Figure EV 4 Source Data [file 44321_2025_286_MOESM13_ESM.zip › Expanded View Figure 4/4E/4E.xlsx]

## Sheet: Sheet1
	Adipocytes Area (A.U.)
	CD	HSFD	HSFD + BMS	HSFD → CD
	394.21	2239.47	1001.56	1111.56
	572.88	3312.56	963.78	1469.78
	1003.12	3854.19	1048.61	977.61
	428.28	3087.62	1781.23	1690.23
	648.39	3191.01	965.21	905.21
