# Supplementary material for: Saturated fatty acids induce lipotoxicity in lymphatic endothelial cells contributing to secondary lymphedema development
Source: EMBO Mol Med. 2025 Aug 4;17(9):2384–408. doi: 10.1038/s44321-025-00286-4 (PMC12423331; doi:10.1038/s44321-025-00286-4)
Supplement: Supplementary file 13 — Figure EV 4 Source Data [file 44321_2025_286_MOESM13_ESM.zip › Expanded View Figure 4/4F/4F.xlsx]

## Sheet: Sheet1
	FABP4 (ng/mL)
	CD	HSFD	HSFD + BMS
	5.88083	21.943	30.6218
	8.8601	32.5648	20.5181
	6.9171	58.7306	14.171
	0.958549	32.5648	32.8238
	2.66667	4.51406	8.77108
	1.54217	16.4016	14.4739
	5.63855	9.33333	13.1084
