# Supplementary material for: Saturated fatty acids induce lipotoxicity in lymphatic endothelial cells contributing to secondary lymphedema development
Source: EMBO Mol Med. 2025 Aug 4;17(9):2384–408. doi: 10.1038/s44321-025-00286-4 (PMC12423331; doi:10.1038/s44321-025-00286-4)
Supplement: Supplementary file 14 — Figure EV 5 Source Data [file 44321_2025_286_MOESM14_ESM.zip › Expanded View Figure 5/5C/5C.xlsx]

## Sheet: Sheet1
	Perilymphatic F4/80+ (% area)
	CD	HSFD	HSFD + BMS	HSFD → CD
	2.464	28.94	25.8229	10.8229
	8.028	37.13	11.7926	18.7926
	12.531	28.64	12.1529	12.1529
	8.405	25.12	11.2365	10.2365
	13.041	25.7075	15.7386	25.7386
