# Supplementary material for: Saturated fatty acids induce lipotoxicity in lymphatic endothelial cells contributing to secondary lymphedema development
Source: EMBO Mol Med. 2025 Aug 4;17(9):2384–408. doi: 10.1038/s44321-025-00286-4 (PMC12423331; doi:10.1038/s44321-025-00286-4)
Supplement: Supplementary file 14 — Figure EV 5 Source Data [file 44321_2025_286_MOESM14_ESM.zip › Expanded View Figure 5/5D/5D.xlsx]

## Sheet: Sheet1
	Perilymphatic CD4+ (% area)
	CD	HSFD	HSFD + BMS	HSFD → CD
	11.76	18.92	8.32	7.32
	9.46	24.81	11.57	18.78
	8.35	19.17	18.23	8.23
	6.57	10.08	14.27	17.49
	10.69	17.19	9.48	17.36
